# Supplementary material for: Prediction of Small for Gestational Age and Growth-Restricted Neonates at 35 to 36 Weeks of Gestation: A Multicenter Cohort Study
Source: Medicina (Kaunas). 2025 Sep 8;61(9):1626. doi: 10.3390/medicina61091626 (PMC12471666; doi:10.3390/medicina61091626)
Supplement: Supplementary file 1 [file medicina-61-01626-s001.zip]

Archive with 4 entries (2 files):
- medicina-3842214-supplementary/
- medicina-3842214-supplementary/supplementary/
- medicina-3842214-supplementary/supplementary/medicina-3842214-figures.pdf
- medicina-3842214-supplementary/supplementary/medicina-3842214-supplementary.xlsx
