# Supplementary material for: Prediction of Small for Gestational Age and Growth-Restricted Neonates at 35 to 36 Weeks of Gestation: A Multicenter Cohort Study
Source: Medicina (Kaunas). 2025 Sep 8;61(9):1626. doi: 10.3390/medicina61091626 (PMC12471666; doi:10.3390/medicina61091626)
Supplement: Supplementary file 1 [file medicina-61-01626-s001.zip › medicina-3842214-supplementary/supplementary/medicina-3842214-supplementary.xlsx]

## Sheet: Supplemental Table S1
Maternal factors + EFW	0.1					0.05
Variable	Estimate	95% CI	p-value	OR	95% CI	Estimate	95% CI	p-value	OR	95% CI
Gestational age	0.01	-0.19, 0.21	>0.9	1.01	0.83, 1.23	-0.02	-0.27, 0.23	0.9	0.98	0.76, 1.26
EFW z-score	-1.3	-1.5, -1.2	<0.001	0.26	0.23, 0.29	-1.5	-1.6, -1.3	<0.001	0.23	0.20, 0.27
Maternal age	0.06	0.04, 0.08	<0.001	1.06	1.04, 1.08	0.06	0.04, 0.09	<0.001	1.07	1.04, 1.09
Maternal height	-0.02	-0.04, -0.01	0.007	0.98	0.96, 0.99	-0.02	-0.04, 0.01	0.2	0.98	0.96, 1.01
Maternal weight	-0.01	-0.02, 0.00	0.005	0.99	0.98, 1.00	-0.01	-0.02, 0.00	0.073	0.99	0.98, 1.00
Smoking
No smoking	Reference			Reference		Reference			Reference
Smoking	0.67	0.39, 0.95	<0.001	1.95	1.47, 2.57	0.77	0.43, 1.1	<0.001	2.16	1.54, 3.00
Conception
No spontaneous	Reference			Reference		Reference			Reference
Spontaneous	0.21	-0.28, 0.73	0.4	1.24	0.76, 2.08	0.21	-0.41, 0.88	0.5	1.23	0.67, 2.41
SLE
No	Reference			Reference		Reference			Reference
Yes	1.6	-0.09, 3.2	0.048	5.03	0.91, 23.9	1	-1.2, 2.8	0.3	2.75	0.29, 16.8
APS
No	Reference			Reference		Reference			Reference
Yes	1.5	-0.25, 3.2	0.079	4.46	0.78, 23.5	0.9	-1.3, 2.7	0.4	2.46	0.26, 15.2
Diabetes mellitus
No	Reference			Reference
Yes	-0.29	-3.5, 1.9	0.8	0.75	0.03, 6.94
Gestational diabetes mellitus
No	Reference			Reference		Reference			Reference
Yes	-0.52	-1.2, 0.07	0.10	0.59	0.31, 1.07	-0.18	-0.96, 0.51	0.6	0.84	0.38, 1.67
Chronic hypertension
No	Reference			Reference		Reference			Reference
Yes	-0.28	-1.9, 1.0	0.7	0.76	0.15, 2.83	-0.07	-2.1, 1.4	>0.9	0.94	0.13, 4.18
Preeclampsia
No	Reference			Reference		Reference			Reference
Yes	1.4	0.12, 2.7	0.027	4.21	1.12, 14.8	1.3	-0.27, 2.7	0.087	3.55	0.76, 14.3
Pregnancy induced hypertension
No	Reference			Reference		Reference			Reference
Sí	0.77	-0.64, 2.1	0.3	2.17	0.52, 7.77	1.7	0.27, 3.0	0.014	5.53	1.32, 20.5
Family history of PE
No	Reference			Reference		Reference			Reference
Yes	-0.13	-0.70, 0.39	0.6	0.88	0.50, 1.48	-0.21	-0.96, 0.47	0.6	0.81	0.38, 1.60
Personal obstetric history
Nulliparous	Reference			Reference		Reference			Reference
Parous - FGR - no PE	0.00	-0.44, 0.44	>0.9	1.00	0.64, 1.55	0.72	-1.6, 2.7	0.5	2.06	0.21, 14.8
Parous - FGR - PE	0.15	-2.1, 2.1	0.9	1.16	0.12, 7.98	-1.1	-1.6, -0.59	<0.001	0.33	0.20, 0.55
Parous - no FGR - no PE	-0.77	-1.0, -0.55	<0.001	0.46	0.37, 0.58	-1.8	-4.7, -0.05	0.1	0.17	0.01, 0.95
Parous - no FGR - PE	-1.1	-2.6, 0.03	0.088	0.33	0.07, 1.03	-0.3	-0.79, 0.19	0.2	0.74	0.46, 1.21
Abbreviations: CI: Confidence Interval; OR: Odds Ratio; EFW: Estimated Fetal Weight; SLE: Systemic Lupus Erytematosus; APS: Antiphospholipic Syndrom; PE: Preesclampsia; FGR: Fetal Growth Restriction

## Sheet: Supplemental Table S2
Maternal factors + EFW + MAP	0.1					0.05
Variables	Estimate	95% CI	p-value	OR	95% CI	Estimate	95% CI	p-value	OR	95% CI
Gestational age	0.02	-0.18, 0.21	0.9	1.02	0.83, 1.24	-0.01	-0.27, 0.24	>0.9	0.99	0.77, 1.27
EFW z-score	-1.3	-1.5, -1.2	<0.001	0.26	0.23, 0.30	-1.5	-1.6, -1.3	<0.001	0.23	0.20, 0.27
Maternal age	0.06	0.04, 0.08	<0.001	1.06	1.04, 1.08	0.06	0.04, 0.09	<0.001	1.06	1.04, 1.09
Maternal height	-0.02	-0.04, -0.01	0.012	0.98	0.96, 1.0	-0.01	-0.04, 0.01	0.2	0.99	0.96, 1.01
Maternal weight	-0.02	-0.03, -0.01	0.002	0.98	0.98, 0.99	-0.01	-0.03, 0.00	0.044	0.99	0.97, 1.00
Smoking
No smoking	Reference			Reference		Reference			Reference
Smoking	0.68	0.40, 0.96	<0.001	1.98	1.50, 2.62	0.79	0.45, 1.1	<0.001	2.2	1.56, 3.06
Conception
No spontaneous	Reference			Reference		Reference			Reference
Spontaneous	0.29	-0.21, 0.82	0.3	1.34	0.81, 2.27	0.3	-0.33, 0.98	0.4	1.34	0.72, 2.66
SLE
no	Reference			Reference		Reference			Reference
yes	1.6	-0.18, 3.2	0.061	4.85	0.84, 24.0	0.88	-1.4, 2.7	0.4	2.41	0.25, 15.5
APS
no	Reference			Reference		Reference			Reference
yes	1.5	-0.20, 3.1	0.070	4.50	0.82, 23.3	1	-1.2, 2.8	0.3	2.71	0.29, 15.9
Diabetes mellitus
No	Reference			Reference
Yes	-0.29	-3.5, 1.9	0.8	0.75	0.03, 6.84
Gestational diabetes mellitus
No	Reference			Reference		Reference			Reference
Yes	-0.62	-1.3, -0.02	0.053	0.54	0.28, 0.98	-0.28	-1.1, 0.42	0.5	0.76	0.35, 1.53
Chronic hypertension
no	Reference			Reference		Reference			Reference
yes	-0.30	-1.9, 0.99	0.7	0.74	0.15, 2.70	-0.07	-2.0, 1.4	>0.9	0.94	0.13, 4.08
Preeclampsia
No	Reference			Reference		Reference			Reference
Yes	0.97	-0.38, 2.3	0.15	2.64	0.68, 9.66	0.81	-0.75, 2.2	0.3	2.24	0.47, 9.28
Pregnancy induced hypertension
No	Reference			Reference		Reference			Reference
Sí	0.40	-1.0, 1.7	0.6	1.50	0.36, 5.44	1.4	-0.09, 2.7	0.053	3.9	0.91, 14.7
Family history of PE
No	Reference			Reference		Reference			Reference
Yes	-0.18	-0.75, 0.34	0.5	0.83	0.47, 1.41	-0.26	-1.0, 0.42	0.5	0.77	0.36, 1.53
Obstetric history
Nulli	Reference			Reference		Reference			Reference
Multip - FGR - no PE	-0.04	-0.49, 0.40	0.9	0.96	0.62, 1.49	0.64	-1.6, 2.6	0.5	1.9	0.19, 13.7
Multip - FGR - PE	0.05	-2.2, 2.0	>0.9	1.05	0.11, 7.16	-1.1	-1.6, -0.54	<0.001	0.35	0.21, 0.58
Multip - no FGR - no PE	-0.76	-0.98, -0.53	<0.001	0.47	0.37, 0.59	-1.8	-4.8, -0.13	0.087	0.16	0.01, 0.88
Multip - no FGR - PE	-1.2	-2.8, -0.09	0.058	0.29	0.06, 0.91	-0.27	-0.75, 0.22	0.3	0.76	0.47, 1.25
MAP MoM	2.4	1.2, 3.6	<0.001	11.0	3.37, 36.3	2.3	0.85, 3.8	0.002	10.2	2.34, 44.7
Abbreviations: CI: Confidence Interval; OR: Odds Ratio; EFW: Estimated Fetal Weight; SLE: Systemic Lupus Erytematosus; APS: Antiphospholipic Syndrom; PE: Preesclampsia; FGR: Fetal Growth Restriction; MAP: Mean Arterial Pressure; MoM: Multiple of the Median

## Sheet: Supplemental Table S3
Maternal factors + EFW + MAP + UA-PI + MCA-PI + UtA-PI	0.1					0.05
	Estimate	95% CI	p-value	OR	95% CI	Estimate	95% CI	p-value	OR	95% CI
Gestational age	0.02	-0.18, 0.22	0.8	1.02	0.84, 1.25	0	-0.26, 0.25	>0.9	1	0.77, 1.29
EFW z-score	-1.3	-1.4, -1.2	<0.001	0.27	0.24, 0.31	-1.4	-1.6, -1.3	<0.001	0.24	0.21, 0.28
Maternal age	0.06	0.04, 0.08	<0.001	1.06	1.04, 1.08	0.07	0.04, 0.09	<0.001	1.07	1.04, 1.10
Maternal height	-0.02	-0.04, 0.00	0.015	0.98	0.96, 1.00	-0.01	-0.04, 0.01	0.2	0.99	0.96, 1.01
Maternal weight	-0.02	-0.03, -0.01	0.002	0.98	0.97, 0.99	-0.01	-0.03, 0.00	0.038	0.99	0.97, 1.00
Smoking
No smoking	Reference			Reference		Reference			Reference
Smoking	0.67	0.39, 0.95	<0.001	1.95	1.47, 2.58	0.77	0.42, 1.1	<0.001	2.15	1.53, 3.01
Conception
No spontaneous	Reference			Reference		Reference			Reference
Spontaneous	0.3	-0.20, 0.84	0.3	1.35	0.82, 2.31	0.32	-0.31, 1.0	0.3	1.37	0.73, 2.73
SLE
no	Reference			Reference		Reference			Reference
yes	1.4	-0.35, 3.0	0.094	4.14	0.70, 20.7	0.67	-1.7, 2.6	0.5	1.96	0.19, 12.9
APS
no	Reference			Reference		Reference			Reference
yes	1.5	-0.22, 3.1	0.073	4.46	0.81, 23.1	0.97	-1.3, 2.8	0.3	2.63	0.27, 15.8
Diabetes mellitus
No	Reference			Reference
Yes	-0.29	-3.5, 1.9	0.8	0.75	0.03, 6.78
Gestational diabetes mellitus
No	Reference			Reference		Reference			Reference
Yes	-0.62	-1.3, -0.01	0.055	0.54	0.28, 0.99	-0.26	-1.0, 0.44	0.5	0.77	0.35, 1.55
Chronic hypertension
no	Reference			Reference		Reference			Reference
yes	-0.54	-2.2, 0.78	0.5	0.58	0.11, 2.19	-0.34	-2.3, 1.2	0.7	0.71	0.10, 3.22
Preeclampsia
No	Reference			Reference		Reference			Reference
Yes	0.93	-0.45, 2.2	0.2	2.53	0.64, 9.40	0.78	-0.82, 2.2	0.3	2.18	0.44, 9.39
Pregnancy induced hypertension
No	Reference			Reference		Reference			Reference
Sí	0.4	-1.0, 1.7	0.6	1.49	0.35, 5.47	1.4	-0.07, 2.7	0.05	3.99	0.93, 15.2
Family history of PE
No	Reference			Reference		Reference			Reference
Yes	-0.18	-0.75, 0.35	0.5	0.83	0.47, 1.41	-0.24	-1.0, 0.44	0.5	0.78	0.36, 1.55
Obstetric history
Nulli	Reference			Reference		Reference			Reference
Multip - FGR - no PE	-0.02	-0.47, 0.41	>0.9	0.98	0.63, 1.51	0.44	-1.8, 2.4	0.7	1.55	0.16, 11.1
Multip - FGR - PE	-0.14	-2.4, 1.8	0.9	0.87	0.09, 6.06	-1.1	-1.6, -0.59	<0.001	0.33	0.20, 0.55
Multip - no FGR - no PE	-0.76	-1.0, -0.54	<0.001	0.47	0.37, 0.58	-2	-4.9, -0.24	0.069	0.14	0.01, 0.79
Multip - no FGR - PE	-1.3	-2.9, -0.14	0.05	0.27	0.06, 0.87	-0.31	-0.79, 0.19	0.2	0.73	0.45, 1.21
MAP MoM	2.2	1.0, 3.4	<0.001	9.22	2.77, 30.7	2	0.55, 3.5	0.007	7.76	1.73, 34.7
UA-PI	0.92	0.31, 1.5	0.003	2.5	1.36, 4.60	1	0.25, 1.8	0.009	2.74	1.28, 5.89
MCA	-0.44	-0.73, -0.15	0.003	0.64	0.48, 0.86	-0.52	-0.89, -0.16	0.005	0.59	0.41, 0.85
UtA-PI MoM	0.59	0.28, 0.90	<0.001	1.81	1.32, 2.45	0.55	0.16, 0.91	0.005	1.72	1.17, 2.50
Abbreviations: CI: Confidence Interval; OR: Odds Ratio; EFW: Estimated Fetal Weight; SLE: Systemic Lupus Erytematosus; APS: Antiphospholipic Syndrom; PE: Preesclampsia; FGR: Fetal Growth Restriction; MAP: Mean Arterial Pressure; MoM: Multiple of the Median; UA: Umbilical Artery Pulsatility Index; MCA: Media Cerebral Artery; UtA-PI: Uterin Artery Pulsatility Index

## Sheet: Supplemental Table S4
Maternal factors + EFW + MAP + UA-PI + MCA-PI + UtA-PI + PlGF + sFlt-1	0.1					0.05
	Estimate	95% CI	p-value	OR	95% CI	Estimate	95% CI	p-value	OR	95% CI
Gestational age	-0.02	-0.22, 0.19	0.9	0.98	0.80, 1.20	-0.04	-0.29, 0.22	0.8	0.96	0.75, 1.25
EFW z-score	-1.3	-1.4, -1.2	<0.001	0.27	0.24, 0.31	-1.4	-1.6, -1.3	<0.001	0.24	0.21, 0.28
Maternal age	0.06	0.04, 0.08	<0.001	1.06	1.04, 1.09	0.07	0.04, 0.09	<0.001	1.07	1.04, 1.10
Maternal height	-0.02	-0.04, 0.00	0.015	0.98	0.96, 1.00	-0.01	-0.04, 0.01	0.2	0.99	0.96, 1.01
Maternal weight	-0.02	-0.03, -0.01	0.001	0.98	0.97, 0.99	-0.01	-0.03, 0.00	0.031	0.99	0.97, 1.00
Smoking
No smoking	Reference			Reference		Reference			Reference
Smoking	0.74	0.46, 1.0	<0.001	2.1	1.58, 2.79	0.84	0.50, 1.2	<0.001	2.32	1.64, 3.26
Conception
No spontaneous	Reference			Reference		Reference			Reference
Spontaneous	0.29	-0.22, 0.83	0.3	1.33	0.80, 2.29	0.3	-0.33, 1.0	0.4	1.36	0.72, 2.72
SLE
no	Reference			Reference		Reference			Reference
yes	1.5	-0.30, 3.1	0.083	4.46	0.74, 23.0	0.73	-1.6, 2.6	0.5	2.08	0.20, 14.1
APS
no	Reference			Reference		Reference			Reference
yes	1.6	-0.08, 3.3	0.05	5.1	0.92, 26.2	1.1	-1.2, 2.9	0.3	3.09	0.31, 18.7
Diabetes mellitus
No	Reference			Reference
Yes	-0.52	-3.7, 1.7	0.7	0.59	0.02, 5.41
Gestational diabetes mellitus
No	Reference			Reference		Reference			Reference
Yes	-0.7	-1.4, -0.09	0.03	0.49	0.25, 0.91	-0.36	-1.1, 0.35	0.3	0.7	0.32, 1.42
Chronic hypertension
no	Reference			Reference		Reference			Reference
yes	-0.46	-2.1, 0.83	0.5	0.63	0.13, 2.30	-0.21	-2.2, 1.3	0.8	0.81	0.11, 3.51
Preeclampsia
No	Reference			Reference		Reference			Reference
Yes	0.77	-0.63, 2.1	0.3	2.16	0.53, 8.22	0.47	-1.2, 2.0	0.6	1.59	0.30, 7.20
Pregnancy induced hypertension
No	Reference			Reference		Reference			Reference
Sí	0.37	-1.1, 1.7	0.6	1.45	0.34, 5.50	1.4	-0.13, 2.7	0.061	3.89	0.87, 15.4
Family history of PE
No	Reference			Reference		Reference			Reference
Yes	-0.24	-0.81, 0.30	0.4	0.79	0.44, 1.34	-0.33	-1.1, 0.36	0.4	0.72	0.33, 1.43
Obstetric history
Nulli	Reference			Reference		Reference			Reference
Multip - FGR - no PE	-0.11	-0.56, 0.33	0.6	0.9	0.57, 1.39	0.38	-1.8, 2.3	0.7	1.46	0.16, 10.2
Multip - FGR - PE	-0.26	-2.5, 1.7	0.8	0.77	0.08, 5.34	-1.1	-1.6, -0.57	<0.001	0.34	0.20, 0.57
Multip - no FGR - no PE	-0.83	-1.1, -0.60	<0.001	0.44	0.35, 0.55	-1.8	-4.7, -0.04	0.1	0.17	0.01, 0.96
Multip - no FGR - PE	-1.3	-2.8, -0.08	0.061	0.28	0.06, 0.92	-0.24	-0.73, 0.26	0.3	0.78	0.48, 1.30
MAP MoM	1.3	0.03, 2.6	0.045	3.64	1.03, 12.9	0.88	-0.71, 2.5	0.3	2.4	0.49, 11.6
UA-PI	0.76	0.14, 1.4	0.016	2.13	1.15, 3.94	0.82	0.05, 1.6	0.038	2.26	1.05, 4.89
MCA-PI	-0.37	-0.66, -0.08	0.012	0.69	0.51, 0.92	-0.44	-0.81, -0.08	0.019	0.64	0.44, 0.92
UtA-PI MoM	0.58	0.26, 0.88	<0.001	1.78	1.30, 2.42	0.52	0.13, 0.89	0.008	1.68	1.13, 2.45
sFlt-1 MoM	0.09	-0.04, 0.22	0.2	1.09	0.96, 1.24	0.17	0.03, 0.32	0.021	1.19	1.03, 1.38
PlGF MoM	-0.27	-0.39, -0.16	<0.001	0.76	0.68, 0.86	-0.26	-0.43, -0.11	<0.001	0.77	0.65, 0.89
Abbreviations: CI: Confidence Interval; OR: Odds Ratio; EFW: Estimated Fetal Weight; SLE: Systemic Lupus Erytematosus; APS: Antiphospholipic Syndrom; PE: Preesclampsia; FGR: Fetal Growth Restriction; MAP: Mean Arterial Pressure; MoM: Multiple of the Median; UA: Umbilical Artery Pulsatility Index; MCA-PI: middle cerebral artery pulsatility index; UtA-PI: Uterin Artery Pulsatility Index; sFlt-1: so…
